# Supplementary material for: In Vitro SARS-CoV-2 Infection of Microvascular Endothelial Cells: Effect on Pro-Inflammatory Cytokine and Chemokine Release
Source: Int J Mol Sci. 2022 Apr 6;23(7):4063. doi: 10.3390/ijms23074063 (PMC8999888; doi:10.3390/ijms23074063)
Supplement: Supplementary file 1 [file ijms-23-04063-s001.zip]

Archive with 1 entries (1 files):
- ijms-1579107-supplementary.pdf
